# Supplementary material for: The Prevalence of Menstrual Cycle Disorders in Female Athletes from Different Sports Disciplines: A Rapid Review
Source: Int J Environ Res Public Health. 2022 Oct 31;19(21):14243. doi: 10.3390/ijerph192114243 (PMC9658102; doi:10.3390/ijerph192114243)
Supplement: Supplementary file 1 [file ijerph-19-14243-s001.zip]

Archive with 1 entries (1 files):
- ijerph-1897784-supplementary.pdf
